# Supplementary material for: Characteristics of corticomuscular coupling during wheelchair Tai Chi in patients with spinal cord injury
Source: J Neuroeng Rehabil. 2023 Jun 17;20:79. doi: 10.1186/s12984-023-01203-x (PMC10276494; doi:10.1186/s12984-023-01203-x)
Supplement: Supplementary file 1 — Additional file 1: Table S1. The cortical projection coordinates of all channels in MNI space. [file 12984_2023_1203_MOESM1_ESM.csv]

S1	7.8	-8.1	3.5
S2	5.3	-4.8	1
S3	4.7	-10.2	4.6
S4	5.3	5.5	15.7
S5	7.9	7.1	5.3
S6	8.3	-9	6.5
S7	9.1	-2.4	2.1
S8	2.1	-7.7	1.7
S9	0.8	-10.4	6.9
S10	-0.1	-10	13.1
S11	10.7	-3.9	4
S12	11.5	-4.7	6.8
S13	12	1.5	5.5
S14	12.8	0.3	8.2
S15	9.6	-7.5	10.7
S16	7.9	-7.6	13.3
S17	5.6	-6.9	15.2
S18	11.7	-3.2	11.9
S19	10.3	-2.9	14.3
S20	8.5	-2.3	16
S21	11.1	5.9	8.2
S22	9.5	5.1	14.2
S23	3.4	-11.1	10.6
S24	2.4	-7.8	15
D1	9	-5.6	2.6
D2	5.1	-8	2.3
D3	4	-11.1	7.2
D4	2.9	-10.1	13.2
D5	9.9	-6.6	5.1
D6	10.2	-7.2	8
D7	2.5	-4.3	0.5
D8	1.4	-9.8	4.2
D9	0.5	-10.6	9.7
D10	-0.7	-7.3	14.2
D11	10.8	-0.8	3.4
D12	12.2	-1.7	6.1
D13	12.5	-2.6	8.4
D14	7	-9.6	11.2
D15	5.3	-9.3	13.3
D16	10.2	-5.4	12.8
D17	8.2	-5	15.1
D18	5.5	-4.1	16.3
D19	11.8	-0.4	13
D20	10.1	0.2	15.2
D21	10.6	4.9	5.4
D22	8.7	7.9	8.1
D23	7.5	3.5	16.2
D24	7.3	7.2	13.5
CH01	8.4	-6.85	3.05
CH02	8.85	-7.35	4.3
CH03	5.2	-6.4	1.65
CH04	3.9	-4.55	0.75
CH05	4.9	-9.1	3.45
CH06	4.35	-10.65	5.9
CH07	3.05	-10	4.4
CH08	6.4	4.5	15.95
CH09	6.3	6.35	14.6
CH10	9.25	6	5.35
CH11	8.3	7.5	6.7
CH12	9.1	-7.8	5.8
CH13	9.25	-8.1	7.25
CH14	9.05	-4	2.35
CH15	9.95	-1.6	2.75
CH16	3.6	-7.85	2
CH17	2.3	-6	1.1
CH18	1.75	-8.75	2.95
CH19	2.4	-10.75	7.05
CH20	1.1	-10.1	5.55
CH21	0.65	-10.5	8.3
CH22	1.4	-10.05	13.15
CH23	0.2	-10.3	11.4
CH24	-0.4	-8.65	13.65
CH25	9.85	-4.75	3.3
CH26	10.3	-5.25	4.55
CH27	10.75	-2.35	3.7
CH28	11.45	-2.8	5.05
CH29	10.7	-5.65	5.95
CH30	10.85	-5.95	7.4
CH31	11.85	-3.2	6.45
CH32	12	-3.65	7.6
CH33	11.4	0.35	4.45
CH34	12.1	-0.1	5.8
CH35	12.5	-0.7	7.15
CH36	12.65	-1.15	8.3
CH37	8.3	-8.55	10.95
CH38	9.9	-6.45	11.75
CH39	7.45	-8.6	12.25
CH40	6.6	-8.45	13.3
CH41	9.05	-6.5	13.05
CH42	8.05	-6.3	14.2
CH43	5.45	-8.1	14.25
CH44	6.9	-5.95	15.15
CH45	5.55	-5.5	15.75
CH46	10.95	-4.3	12.35
CH47	11.75	-1.8	12.45
CH48	10.25	-4.15	13.55
CH49	9.25	-3.95	14.7
CH50	11.05	-1.65	13.65
CH51	10.2	-1.35	14.75
CH52	8.35	-3.65	15.55
CH53	7	-3.2	16.15
CH54	9.3	-1.05	15.6
CH55	10.85	5.4	6.8
CH56	9.9	6.9	8.15
CH57	8.5	4.3	15.2
CH58	8.4	6.15	13.85
CH59	3.7	-11.1	8.9
CH60	3.15	-10.6	11.9
CH61	1.95	-10.85	10.15
CH62	2.65	-8.95	14.1
CH63	0.85	-7.55	14.6
